# Supplementary material for: A conserved regulator controls asexual sporulation in the fungal pathogen Candida albicans
Source: Nat Commun. 2020 Dec 4;11:6224. doi: 10.1038/s41467-020-20010-9 (PMC7718266; doi:10.1038/s41467-020-20010-9)
Supplement: Supplementary file 13 — Source Data [file 41467_2020_20010_MOESM13_ESM.xlsx]

## Sheet: Figure S1a
Figure S1a
	Anti-TAP Antibody
	Amido-black staining

## Sheet: Figure S2a
Figure S2a	Ct values for quantification of DNA enrichment (3 biological replicates: /1 = replicate 1, /2 = replicate 2, /3 = replicate 3) after the immunoprecipitation of tagged-Rme1 at the promoters of ORF19.654, CSP1, PGA55, CSP2, FEN1 and ORF19.7250
Pos	Name	Ct SYBR	Amount SYBR	Target SYBR				IP untagged	IP tagged			IP untagged	IP tagged			IP untagged	IP tagged
A1	unknown	29.88	-
A2	unknown	30.5	-				TEF3/1	30.59	27.69		TEF3/1	30.14	28.18		TEF3/1	30.14	28.22
A3	unknown	30.21	-				TEF3/2	30.91	27.96		TEF3/2	30.55	27.76		TEF3/2	30.55	27.73
A4	unknown	25.49	-				TEF3/3	30.64	27.6		TEF3/3	30.24	27.79		TEF3/3	30.24	27.84
A5	unknown	23.79	-
A6	unknown	23.66	-				ACT1/1	34.69	31.06		ACT1/1	34.53	31.16		ACT1/1	34.53	30.86
A7	unknown	23.66	-				ACT1/2	34.18	35.18		ACT1/2	34.11	30.71		ACT1/2	34.11	32.8
A8	unknown	23.97	-				ACT1/3	34.62	30.99		ACT1/3	34.28	32.65		ACT1/3	34.28	49.52
A9	unknown	23.95	-
B1	unknown	31.84	-				19.654/1	30.48	24.02		19.654/1	29.88	25.49		19.654/1	29.88	23.66
B2	unknown	32.19	-				19.654/2	30.45	23.77		19.654/2	30.5	23.79		19.654/2	30.5	23.97
B3	unknown	31.41	-				19.654/3	30.35	23.58		19.654/3	30.21	23.66		19.654/3	30.21	23.95
B4	unknown	24.46	-
B5	unknown	29	-				CSP1/1	31.87	24.08		CSP1/1	31.84	24.46		CSP1/1	31.84	24.2
B6	unknown	24.09	-				CSP1/2	32.64			CSP1/2	32.19			CSP1/2	32.19	24.35
B7	unknown	24.2	-				CSP1/3	31.94			CSP1/3	31.41	24.09		CSP1/3	31.41	24.39
B8	unknown	24.35	-
B9	unknown	24.39	-				PGA55/1	33.75	23.63		PGA55/1	33.27	24.03		PGA55/1	33.27	24.23
C1	unknown	33.27	-				PGA55/2	33	23.99		PGA55/2	32.71	23.83		PGA55/2	32.71	24.15
C2	unknown	32.71	-				PGA55/3	31.83	23.86		PGA55/3	31.96	23.59		PGA55/3	31.96	23.94
C3	unknown	31.96	-
C4	unknown	24.03	-				CSP2/1	31.57	24.99		CSP2/1	30.93	24.93		CSP2/1	30.93	25.71
C5	unknown	23.83	-				CSP2/2	32.61	25.16		CSP2/2	32.97	24.98		CSP2/2	32.97	25.4
C6	unknown	23.59	-				CSP2/3	32.26			CSP2/3	31.48	25.18		CSP2/3	31.48	25.24
C7	unknown	24.23	-
C8	unknown	24.15	-				FEN1/1	32.85	23.6		FEN1/1	31.18	23.53		FEN1/1	31.18	24.16
C9	unknown	23.94	-				FEN1/2	32.57			FEN1/2	33.1	23.54		FEN1/2	33.1	24.01
D1	unknown	30.93	-				FEN1/3	33.37	23.65		FEN1/3	31.43	24.29		FEN1/3	31.43	23.73
D2	unknown	32.97	-
D3	unknown	31.48	-
D4	unknown	24.93	-
D5	unknown	24.98	-
D6	unknown	25.18	-
D7	unknown	25.71	-
D8	unknown	25.4	-
D9	unknown	25.24	-
E1	unknown	31.18	-
E2	unknown	33.1	-
E3	unknown	31.43	-
E4	unknown	23.53	-
E5	unknown	23.54	-
E6	unknown	24.29	-
E7	unknown	24.16	-
E8	unknown	24.01	-
E9	unknown	23.73	-
F1	unknown	31.33	-
F2	unknown	32.88	-
F3	unknown	31.51	-
F4	unknown	25.34	-
F5	unknown	25.09	-
F6	unknown	25.05	-
F7	unknown		-
F8	unknown	25.52	-
F9	unknown	27.35	-
G1	unknown	30.14	-
G2	unknown	30.55	-
G3	unknown	30.24	-
G4	unknown	28.18	-
G5	unknown	27.76	-
G6	unknown	27.79	-
G7	unknown	28.22	-
G8	unknown	27.73	-
G9	unknown	27.84	-
H1	unknown	34.53	-
H2	unknown	34.11	-
H3	unknown	34.28	-
H4	unknown	31.16	-
H5	unknown	30.71	-
H6	unknown	32.65	-
H7	unknown	30.86	-
H8	unknown	32.8	-
H9	unknown	49.52	-
Analysis Parameters
Type of Application	Quantification
Dye(s)	SYBR	ROX
Internal Reference Dye	OFF
Threshold setting	Adjusted manually
Threshold level	92
Baseline setting	Automatic
Baseline range (from cycle no. ... to)	n/a
Drift Correction	OFF

## Sheet: Figure S2b
Figure S2b	Ct values for the relative expression levels (fold change, 3 biological replicates: R1 = replicate 1, R2 = replicate 2 and R3 = replicate 3) of ACT1 (Control), ORF19.654, CSP1, PGA55, CSP2, FEN1 and ORF19.7250 at time points 2 hours (2h) and 4 hours (4h) post-induction of RME1 overexpression.
1st experiment, at 2h						1st experiment, at 4h						2nd experiment, 2h and 4h						3rd experiment, 2h and 4h
	2H		Control BM17				4H		Control BM17				2H		4H				2H		4H
Calibrator						Calibrator						Calibrator						Calibrator
	Minus DOX	Plus DOX	Minus DOX	Plus DOX			Minus DOX	Plus DOX	Minus DOX	Plus DOX			Minus DOX	Plus DOX	Minus DOX	Plus DOX			Minus DOX	Plus DOX	Minus DOX	Plus DOX
TEF3-R1	14.31	14.87	16.36	16.13		TEF3-R1	14.57	15.23	16.43	16.08		TEF3-R1	14.1	14.94	15.05	15.43		TEF3-R1	14	14.67	14.88	15.18
TEF3-R2	14.65	14.62	16.07	16.27		TEF3-R2	14.71	15.13	15.92	16.15		TEF3-R2	14.32	14.86	14.81	15.43		TEF3-R2	14.1	14.85	14.82	15.1
TEF3-R3	13.55	14.14	16.08	16.16		TEF3-R3	14.61	15.19	16.26	15.88		TEF3-R3	13.92		14.61	15.63		TEF3-R3	13.95	14.15	14.88	15.63
	2H						4H						2H		4H				2H		4H
Negative control gene						Negative control gene						Negative control gene						Negative control gene
	Minus DOX	Plus DOX	Minus DOX	Plus DOX			Minus DOX	Plus DOX	Minus DOX	Plus DOX			Minus DOX	Plus DOX	Minus DOX	Plus DOX			Minus DOX	Plus DOX	Minus DOX	Plus DOX
ACT1-R1	16.27	16.56	19.37	19.37		ACT1-R1	17.29	16.89	19.29	19.31		ACT1-R1	16.32	16.73	17.23	17.31		ACT1-R1	16.33	16.46	17.28	17.13
ACT1-R2	17.06	16.34	18.99	19.45		ACT1-R2	17.44	17.08	18.98	19.49		ACT1-R2	16.98	16.1	17	16.72		ACT1-R2	16.74	16.62	17.21	16.95
ACT1-R3	16.27	15.91	19.42	19.29		ACT1-R3	17.73	16.98	19.47	19.04		ACT1-R3	16.52	15.86	17.75	17.53		ACT1-R3	16.47	15.93	18.09	17.64
	2H		Control BM17				4H		Control BM17				2H		4H				2H		4H
Test gene						Test gene						Test gene						Test gene
	Minus DOX	Plus DOX	Minus DOX	Plus DOX			Minus DOX	Plus DOX	Minus DOX	Plus DOX			Minus DOX	Plus DOX	Minus DOX	Plus DOX			Minus DOX	Plus DOX	Minus DOX	Plus DOX
19.654/R1	18.84	14.73	20.97	20.54		19.654/R1	18.88	14.42	20.34	20.85		19.654/R1	19.08	14.73	18.31	14.66		19.654/R1	18.86	14.35	18.19	14.78
19.654/R2	19.84	14.94	20	20.51		19.654/R2	18.5	16.17	19.64	20.77		19.654/R2	19.2	14.98	18.02	16.44		19.654/R2	19.46	15.37	18.26	16.64
19.654/R3	19.12	13.39	20.43	20.19		19.654/R3	17.96	15.46	20.61	20.13		19.654/R3	19.24	14.36	17.79	15.52		19.654/R3	19.12	13.42	17.88	15.67
	2H		Control BM17				4H		Control BM17				2H		4H				2H		4H
Test gene						Test gene						Test gene						Test gene
	Minus DOX	Plus DOX	Minus DOX	Plus DOX			Minus DOX	Plus DOX	Minus DOX	Plus DOX			Minus DOX	Plus DOX	Minus DOX	Plus DOX			Minus DOX	Plus DOX	Minus DOX	Plus DOX
CSP1/R1	18.2	13.63	19.29	22.94		CSP1/R1	17.68	14.23	19.29	20.71		CSP1/R1	18.02	13.64	17.38	15.52		CSP1/R1	18.28	13.19	17.57	15.3
CSP1/R2	18.78	14.05	18.99	18.94		CSP1/R2	17.88	14.48	19.27	23.95		CSP1/R2	19.21	14.54	17.51	14.54		CSP1/R2	18.5	14.27	17.36	14.74
CSP1/R3	18.14	12.91	19.34	18.83		CSP1/R3	17.37	14.95	19.67	19.19		CSP1/R3	17.97	13.11	17.48	15.34		CSP1/R3	18.21	12.78	17.5
	2H		Control BM17				4H		Control BM17				2H		4H				2H		4H
Test gene						Test gene						Test gene						Test gene
	Minus DOX	Plus DOX	Minus DOX	Plus DOX			Minus DOX	Plus DOX	Minus DOX	Plus DOX			Minus DOX	Plus DOX	Minus DOX	Plus DOX			Minus DOX	Plus DOX	Minus DOX	Plus DOX
PGA55/R1	20.58	13.48	21.15	20.62		PGA55/R1	19.8	16.41	21.24	21.01		PGA55/R1	20.38	13.48	19.72	16		PGA55/R1	20.45	13.2	21.28	16.29
PGA55/R2	20.63	13.36	20.79	20.9		PGA55/R2	19.54		20.64	21.25		PGA55/R2	20.14	13.69	19.39	15.19		PGA55/R2	20.55	13.83	19.37	16.25
PGA55/R3	20.54	13.36	21.16	20.37		PGA55/R3	19.38	15.8	20.73	20.87		PGA55/R3	20.17	13.28	19.09	16.11		PGA55/R3	20.56	13.11	19.21	16.03
	2H		Control BM17				4H		Control BM17				2H		4H				2H		4H
Test gene						Test gene						Test gene						Test gene
	Minus DOX	Plus DOX	Minus DOX	Plus DOX			Minus DOX	Plus DOX	Minus DOX	Plus DOX			Minus DOX	Plus DOX	Minus DOX	Plus DOX			Minus DOX	Plus DOX	Minus DOX	Plus DOX
CSP2/R1	20.16	19.11	21.66	20.96		CSP2/R1	19.64	18.97	21.71	21.16		CSP2/R1	20.3	19.06	20.16	19.09		CSP2/R1	20.27	18.61	20.07	19.46
CSP2/R2	21.2	19.38	20.81	21.02		CSP2/R2		18.5	21.17	21.68		CSP2/R2	22.2	19.88	19.6	19.3		CSP2/R2	20.77	19.77	19.57	18.98
CSP2/R3	20.48	18.35	21.05	20.7		CSP2/R3	19.68		21.27	20.98		CSP2/R3	20.75	18.65	19.27	20.29		CSP2/R3	20.8	18.42	19.53	20.48
	2H		Control BM17				4H		Control BM17				2H		4H				2H		4H
Test gene						Test gene						Test gene						Test gene
	Minus DOX	Plus DOX	Minus DOX	Plus DOX			Minus DOX	Plus DOX	Minus DOX	Plus DOX			Minus DOX	Plus DOX	Minus DOX	Plus DOX			Minus DOX	Plus DOX	Minus DOX	Plus DOX
FEN1/R1	19.18	20.52	20.86	20.37		FEN1/R1	19.34	20.1	20.97	20.66		FEN1/R1	19.36	21.06	19.5	20.3		FEN1/R1	19.25	20.09	19.74	20.3
FEN1/R2	19.55	20.42	20.3	20.39		FEN1/R2	19.26	19.69	20.14	21.01		FEN1/R2	20.6	20.45	19.22	20.32		FEN1/R2	19.64	20.3	19.16	20.29
FEN1/R3	18.97	19.7	20.37	19.99		FEN1/R3	18.97	19.87	20.57	19.94		FEN1/R3	18.87	19.67	18.83	20.02		FEN1/R3	19.25	19.69	19.01	20.18
	2H		Control BM17				4H		Control BM17				2H		4H				2H		4H
Test gene						Test gene						Test gene						Test gene
	Minus DOX	Plus DOX	Minus DOX	Plus DOX			Minus DOX	Plus DOX	Minus DOX	Plus DOX			Minus DOX	Plus DOX	Minus DOX	Plus DOX			Minus DOX	Plus DOX	Minus DOX	Plus DOX
19.7250/R1	18.57	19.57	19.66	19.19		19.7250/R1	18.14	19.56	19.71	19.46		19.7250/R1	18.27	19.88	18.58	19.8		19.7250/R1	18.69	19.19	18.56	19.56
19.7250/R2	19.09	19.31	18.96	18.97		19.7250/R2	18.29	19.39	19.18	19.25		19.7250/R2	19.54	19.43	18.43	19.54		19.7250/R2	19.05	19.35	18.37	19.77
19.7250/R3	18.12	18.78	19.13	18.97		19.7250/R3	18.42	19.63	19.31	18.98		19.7250/R3	18.33	19.04	18.15	19.68		19.7250/R3	18.73	19.13	18.2	19.72

## Sheet: Figure 3b
Figure 3b	Ct values for the relative expression levels (3 biological replicates, -1: replicate 1, -2: replicate 2 and -3: replicate 3) of RME1, CSP1, CSP2, ORF19.654, PGA55, CEK1 and MAC1 (Control) in clinical isolates CEC3620, CEC3683, CEC2018, CEC4039, CEC1424, CEC1426 and CEC3539
1st experiment										2nd experiment										3rd experiment
Calibrator										Calibrator										Calibrator
	CEC1/WT	CEC3620	CEC3683	CEC2018	CEC4039	CEC1426	CEC1424	CEC3539			CEC1/WT	CEC3620	CEC3683	CEC2018	CEC4039	CEC1426	CEC1424	CEC3539			CEC1/WT	CEC3620	CEC3683	CEC2018	CEC4039	CEC1426	CEC1424	CEC3539
ACT1-1	16.89	18.16	18.27	19.21	18.47	18.55	18.01	18.22		ACT1-1	16.26	17.27	17.56	18.45		17.68	17.63	17.66		ACT1-1	18.13	18.59	20.13	20.46	20.41	19.56	20.43	19.39
ACT1-2	17.6	18.39	18.34	19.43	19.35	19	18.35	18.23		ACT1-2		17.46	17.85	18.56	18.33	18.51	17.93	17.78		ACT1-2	18.74	18.59		20.45	19.55	20.2	20.01	19.15
ACT1-3	17.34	18.19	18.4		18.89	18.75	18.53	18.29		ACT1-3	16.48	17.4	17.64	18.91	18.21	18.24	18	17.71		ACT1-3	18.97	18.49	18.71	19.83	18.66	19.04	20.13	19.4
Test gene																				Negative control gene
MAC1-1	19.17	20	20.48	20.74	19.87	20.19	20.6	21.07		MAC1-1	21.67		21.05	21.38	20.99	21.61	20.34	21.79		MAC1-1	21.47		21.21	20.52	21.5	21.74	20.74	21.6
MAC1-2	19.17	19.89	20.09	20.09	20.89	20.2	20.9	21.42		MAC1-2	21.5	20.79	21.27	21.44	20.88	21.06	20.5	21.8		MAC1-2	21.65	20.61	21	20.72	21.35	22.24	21.01	21.41
MAC1-3	19.1	20.01	20.19	20.08	20.34	19.76	20.32	20.71		MAC1-3	21.91	20.88	21.15	20.92	20.8	21.8	21.26	21.93		MAC1-3	21.16		20.88	21.68	21.32	21.72	20.87	21.93
Test gene										Test gene										Test gene
RME1-1	20.41	17.07	17.65	19.74	18.94	20.44	20.89	21.95		RME1-1	19.61	17.39	17.36	19.64	18.63	20.62	20.77	21.33		RME1-1	20.04	17.22		18.98	17.97	20.18	20.76	21.9
RME1-2	19.85	16.96	17.22	19.25	18.42	20.27	20.89	21.6		RME1-2	20.18	17.2	17.08	19.04		20.02	20.92	21.68		RME1-2	20.63	17.41	17.71	19.54	18.37	20.72	20.62	22.02
RME1-3	19.59	17.15	17.22	18.97	18.31	20	20.68	21.69		RME1-3	20	17.19	17.26	19.23	18.95	19.78	20.44	21.17		RME1-3	19.62	17.38	17.45	19.79	18.07	20.6	20.85	21.43
Test gene										Test gene										Test gene
PGA55-1	19.35	17.13		19.21	18.35	20.32	20.51	21.41		PGA55-1	19.45	17.25		18.91	18.47	20.43	20.49	20.94		PGA55-1	19.96	16.73	14.68	18.95	16.18	19.92	20.8	19.61
PGA55-2	19.73	17.33	15.06	19.43	18.67	20.65	20.46	20.87		PGA55-2	19.97	17.35	14.82	19.18	18.6	20.7	20.45	20.85		PGA55-2	19.96	16.53	14.68	18.74	16.54	19.73	21.03	19.66
PGA55-3	19.53	17.54	15.03	19.54	18.59	20.72	20.74	21.34		PGA55-3	18.98	17.61	14.9	19.48	17.9	20.68	20.59	20.42		PGA55-3	19.67	16.34	14.66	18.93	16.08	19.74	20.32	19.37
Test gene										Test gene										Test gene
ORF19.654-1	20.99	11.85	13.22	11.09	11.24	20.74	18.94	21.45		ORF19.654-1	20.95	11.27	14.5	11.54	10.76	21.26	19.64	22.11		ORF19.654-1	21.09	12.15	13.6	12.55	11.17	21.39	19.44	22.07
ORF19.654-2	21.27	11.49	13.7	12.21	11.61	21.76	19.8	22.15		ORF19.654-2	21.14		12.89	12.44	10.6	20.99	19.89	22.1		ORF19.654-2	20.46	12.8	13.18	11.98	11.24	20.91	19.24	21.4
ORF19.654-3	21.02	12.7	14.56	12.53	10.67	21.52	20.01	21.64		ORF19.654-3	20.41	12.24	13.34	11.94	10.19	20.64	19.42	21.44		ORF19.654-3	20.65		12.82	11.07	10.19	20.65	19.32	21.92
Test gene										Test gene										Test gene
CSP1-1	20.24	13.28	13.69	15.92	15.61	20.32	19.84	20.7		CSP1-1	20.79	13.29	13.86	16.36	16.07	20.82	20.46	21.4		CSP1-1	20.81	13.84	14.63	15.58	16.34	20.69	19.57	20.95
CSP1-2	20.78	13.41	13.92	16.54	16.26	21.03	19.99	20.81		CSP1-2	21.18	13.47	14.11	17.06	16.32	21.36	20.41	21.45		CSP1-2	21.43	13.9	15.44	16.09	16.26	20.93	20.44	21.3
CSP1-3	20.75	13.26	14.37	16.6	15.63	20.84	20.11	20.93		CSP1-3	20.5	13.24	14.26	16.7		20.99	20.48	21.38		CSP1-3	21.29	13.7	15.23	16.76	16.6	21.48	20.67	21.37
Test gene										Test gene										Test gene
CSP2/1	23.62	15.77		17.37	17.04		22.56	23.81		CSP2/1	22.75	15.89		17.58	16.53	23.85	22.72	24.19		CSP2/1	23.24	16.77	15.77	17.89	17.58	23.87	23.05	24.39
CSP2/2	24.42	15.6	15.41	18.43	17.37	22.9	22.86	24.47		CSP2/2	23.37	16.16	16.15		17.61	22.91	22.93	24.22		CSP2/2	22.19	15.98	15.82		18.32	23.4	23.75	24.06
CSP2/3	22.99	15.9	15.27	17.98	17.21	22.85	22.12	23.63		CSP2/3	23.23	16.25	15.77	18.26	17.14	23.48	22.28	23.8		CSP2/3	22.98	15.74	15.48	18.5	17.32	22.8	23.5	23.18

## Sheet: Figure 5b
		0	1	2	4	8	10	11	12	13	15	17	20	24
WT	1st	14.2399	572.638	1692.95	1890.55	4867.42	4934.8	4733.98	3667.25	3010.12	3410.52	1631.57	493.146	290.024
	2nd	15.8428	513.536	1812.98	1717.21	4544.53	4852.43	4631.47	2994.64	3090.41	2834.85	1521.45	272.581	469.687
	3rd	45.9526		1409.44	2437.93	4242.46	5170.94	4385.91	3690.91	3632.33	2667.97	921.942	407.574	120.811
	average	25.3451	1086.17	1638.46	2015.23	4551.47	4986.05	4583.79	3450.94	3244.28	2971.11	1358.32	391.1	293.507
	St dev	17.8646	41.791	207.214	376.189	255.188	165.325	178.866	395.337	338.446	389.578	381.906	111.201	174.464
rme1DD	1st	47.8886	968.966	1130.89	2109.03	3986.66	3974.47	3573.71	1857.85	1112.18	1066.04	211.821	64.6684	22.2287
	2nd	30.6614	1036.87	1816.75	1828.41	4541.22	4066.63	3683.83	2076.05	957.283	967.845	153.183	79.0792	32.8546
	3rd	37.5469		1924.19	2305.62	3394.8	4786.22	3912.51	1694.18	1069.06	1006.13	196.974	73.2409	29.8122
	average	38.699	1002.92	1623.94	2081.02	3974.23	4275.77	3723.35	1876.02	1046.17	1013.34	187.326	72.3295	28.2985
	St dev	8.67116	48.0191	430.364	239.835	468.103	444.456	172.821	191.582	79.9426	49.4934	30.4865	7.24851	5.4723
CEC2018-rme1DD	1st	30.0702	5087.64	8616.6	13923.9	18385.7	20897	16217.7	5936.6	1618.3	990.284	615.065	566.531	118.731
	2nd	51.0378	5254.38	9954.81	13721.8	18872.2	20459.8	15584.2	6146.13	2437.23	826.888	638.152	622.287	176.72
	3rd	28.021		9188.72	12621.5	18117.3	19295.9	15811.5	5410.5	1947.98	980.303	705.506	529.498	177.652
	average	36.3763	5171.01	9253.38	13422.4	18458.4	20217.6	15871.1	5831.08	2001.17	932.492	652.908	572.772	157.701
	St dev	12.7385	117.904	671.445	700.92	312.434	827.572	320.949	378.999	412.047	91.5916	46.9917	46.708	33.7525
CEC2018	1st	26.8097	7165.3	8527.17	14060.6	21500.6	21605.5	19660.3	17625	17221	14839.2	11555.9	6854.7	3559.51
	2nd	15.9388	6288.4	9077.68	13555.5	19407.4	22599.9	19324.4	17817.4	15127.1	14566.1	11427.2	6940.11	3497.98
	3rd	19.8216		9811.07	13927.1	19701.2	21342.9	18240.9	17626	17878.3	15060.5	12056.7	6811.28	3607.87
	average	20.8567	6726.85	9138.64	13847.7	20203.1	21849.4	19075.2	17689.5	16742.2	14821.9	11679.9	6868.69	3555.12
	St dev	5.50885	620.06	644.119	261.709	925.333	663.068	741.787	110.831	1436.75	247.65	332.556	65.5434	55.0771

## Sheet: Figure S5
Figure S5	Ct values for relative expression levels (3 biological replicates: rep1, rep2 and rep3) of ORF19.654, CSP1, PCSP2, ORF19.555, ORF19.4463, ORF19.6660, GAL7 and MAC1 (Control) in the CEC2018-rme1DD mutant relative to CEC2018-RME1 (wild-type).
	1 replicate		2 replicate		3 replicate				1 replicate		2 replicate		3 replicate		4 replicate			1 replicate			2 replicate		3 replicate		4 replicate			1 replicate		2 replicate			3 replicate		4 replicate
	A	D	B	E	C	F		LANE	A	C	B	D	E	G	F	H		LANE	A	C	B	D	E	G	F	H		LANE	A	C	B	D	E	G	F	H
	CEC2018	rme1ΔΔ	CEC2018	rme1ΔΔ	CEC2018	rme1ΔΔ			CEC2018 (1)	rme1ΔΔ (1)	CEC2018 (2)	rme1ΔΔ (2)	CEC2018 (1)	rme1ΔΔ (1)	CEC2018 (2)	rme1ΔΔ (2)			CEC2018 (1)	rme1ΔΔ (1)	CEC2018 (2)	rme1ΔΔ (2)	CEC2018 (1)	rme1ΔΔ (1)	CEC2018 (2)	rme1ΔΔ (2)			CEC2018 (1)	rme1ΔΔ (1)	CEC2018 (2)	rme1ΔΔ (2)	CEC2018 (1)	rme1ΔΔ (1)	CEC2018 (2)	rme1ΔΔ (2)
Calibrator								Calibrator										Calibrator										Calibrator
ACT1-R1	21.46	21.84		21.79		21.19		ACT1-R1	22.72	21.18	22.8	21.28	21.25	21.48	21.87	21.31		ACT1-R1	21.26			20.98	20.76	21.37	21.16	21.09		ACT1-R1	21.26			20.98	20.76	21.37	21.16	21.09
ACT1-R2	21.82	21.71	21.89	21.74	21.75	21.09		ACT1-R2	22.58	21.6	21.79	21.7	21.72	21.39	21.53	21.09		ACT1-R2	21.52	21.67	21.23	21.32	21.38	21.29	21.3	21.16		ACT1-R2	21.52	21.67	21.23	21.32	21.38	21.29	21.3	21.16
ACT1-R3	21.57	21.72	21.54	21.47	21.7	21.21		ACT1-R3	22.16	21.57	22.88	21.42	21.59	21.26	21.58	21.35		ACT1-R3	21.53	21.54	21.79	21.41	21.18	21.41	21.55	21.12		ACT1-R3	21.53	21.54	21.79	21.41	21.18	21.41	21.55	21.12
Test gene								Test gene					Test gene					Test gene										Negative control gene
orf19.555-R1	13.15	19.08	12.36	19.67	12	18.73		CSP1-R1	17.04	18.89	16.27	19.11	16.89	18.66	16.17	19.13		CSP2-R1		21.24	17.8	21	18.33	21.2	18.02	21.34		MAC1-R1	21.7	21.1	21.6	21.53	22.35	21.03		21.17
orf19.555-R2	13.46	19.52	12.65	19.52	12.05	18.88		CSP1-R2		19.25	16.54	19.53	17.42	19.03	16.33	19.03		CSP2-R2	18.93	20.93	17.96	21.72	18.82	21.54	17.62	21.59		MAC1-R2	22.04	20.8	21.41	21.15	22.41	20.82	21.21	20.8
orf19.555-R3	13.5	19.25	12.22	19.81	12.36	18.75		CSP1-R3	16.85	19.04	16.67	19.09	17.6	19.02	16.59	19		CSP2-R3	19.56	20.58	18.33	21.35	18.54	20.86	17.67	21.01		MAC1-R3	22.65	20.47	21.19	20.99		20.72	21.18	21.08
Test gene								Test gene					Test gene					Test gene
																												Test gene
orf19.555-R1	13.4	19.14	12.92	19.88	13.09	19.2		CSP1-R1	16.76	18.73	16.08	18.88	16.78	18.42		18.67		CSP2-R1	18.7	21.21	17.48	20.73	18.14	21.11	17.98	21.55		MAC1-R1	20.72		21.29			20.96	21.59	20.82
orf19.555-R2	13.63	19.9	12.86	20.03	12.65	18.55		CSP1-R2	16.88	18.84	16.17	19.35		18.84	16.63	19.11		CSP2-R2	18.1	20.91	17.33		18.48	21.35	17.57	21.4		MAC1-R2	21.04	20.39	20.82	20.7	20.73	20.47	21.56	20.3
orf19.555-R3	13.42	19.37		19.99	13.37	18.66		CSP1-R3	16.73	19.06	15.95	19.18	16.58	18.75	16.46	18.8		CSP2-R3	18.27	20.54	17.34	20.94	18.59	20.94	17.54	20.81		MAC1-R3	20.53	20.14	20.84	20.5	20.45	20.25		20.55
Test gene																												Test gene
								Test gene					Test gene					Test gene										MAC1-R1	22.05	19.81	21.73	20.31	21.43		21.52
orf19.555-R1	13.8	20.02	12.67	20.39	13.52	18.96		CSP1-R1	16.76	18.73	16.08	18.88	16.78	18.42		18.67		CSP2-R1	18.02	20.55	18.21	20.74	18.54	20.95	17.93	19.7		MAC1-R2	21.06	19.78	21.26	20.08	21.32	20.29	21	19.76
orf19.555-R2	12.63	19.65	12.44	20.43	12.76	18.19		CSP1-R2	16.88	18.84	16.17	19.35		18.84	16.63	19.11		CSP2-R2	18.05	20.87	17.9	20.62	18.61	20.66	18.48			MAC1-R3	20.68	19.84	20.81	19.96	21.13	19.99	21.09	19.59
orf19.555-R3	13.46	19.45	12.51		12.25	18.25		CSP1-R3	16.73	19.06	15.95	19.18	16.58	18.75	16.46	18.8		CSP2-R3	17.92	21.12	17.87	20.37		20.53	17.97	19.81
	1 replicate		2 replicate		3 replicate				1 replicate		2 replicate		3 replicate				1 replicate		2 replicate		3 replicate				1 replicate		2 replicate		3 replicate
	A	D	B	E	C	F			A	D	B	E	C	F			A	D	B	E	C	F			A	D	B	E	C	F
	CEC2018	rme1ΔΔ	CEC2018	rme1ΔΔ	CEC2018	rme1ΔΔ			CEC2018	rme1ΔΔ	CEC2018	rme1ΔΔ	CEC2018	rme1ΔΔ			CEC2018	rme1ΔΔ	CEC2018	rme1ΔΔ	CEC2018	rme1ΔΔ			CEC2018	rme1ΔΔ	CEC2018	rme1ΔΔ	CEC2018	rme1ΔΔ
Calibrator								Calibrator								Calibrator								Calibrator
ACT1-R1	22.29	22.74		21.27	21.35	21.03		ACT1-R1	21.39	21.32		21.43	21.39	21.04		ACT1-R1	21.77	21.3		21.65	21.69	21.06		ACT1-R1	22.26	21.54	22.2	21.16	21.83	21.44
ACT1-R2	21.41	21.91	21.43	21.7	21.71	21.35		ACT1-R2	21.68	21.84	21.94	21.84	21.9	21.32		ACT1-R2	21.62	21.77	21.77	21.66	21.89	21.15		ACT1-R2	22.26	22.16	21.87	21.55	21.47	21.05
ACT1-R3	21.58	21.86	21.58	21.37	22.06	21.24		ACT1-R3	21.85	21.57	21.71	21.5	21.76	21.64		ACT1-R3	21.69	21.84	21.9	21.72	22.03	21.42		ACT1-R3	22.32	21.68	22.09	21.38	22.31	21.95
Test gene								Test gene								Test gene								Test gene
orf19.654-R1	13.05	19.05	12.42	19.76	12.69	18.13		orf19.6660-R1	20.69	20.29	21.17	20.27	21.13	19.21		GAL7-R1	20.31	19.68	20.65	19.44	20.87	19.43		orf19.4463-R1	14.04	19.65	13.57	20.48	13.78	19.96
orf19.654-R2	13.36	19.91	11.99	20.07		18.83		orf19.6660-R2	20.7	20.59	21.16	20.79	21.05	19.95		GAL7-R2	20.24	19.92	20.67		21	19.64		orf19.4463-R2	14.23	21.82	13.7	20.69	13.77	20.02
orf19.654-R3	13.39	19.48	12.32	19.72	12.76	18.65		orf19.6660-R3	20.48	20.55	21.09	19.83	21.51	19.65		GAL7-R3	20.21	19.85	20.64	19.54	21.08	19.59		orf19.4463-R3		20.81	13.82	20.62	13.73	19.86
Test gene								Test gene								Test gene								Test gene
orf19.654-R1	13.19	18.72	12.3	19.57	12.08	18.43		orf19.6660-R1	20.3	19.86	20.79	20.04	21.14	19.48		GAL7-R1	20.14	19.44	20.55	19.3	20.75			orf19.4463-R1				20.53	13.45	19.21
orf19.654-R2	13.26	19.46		19.81	12.33	18.62		orf19.6660-R2	20.26		21.28	20.17	21.13	19.62		GAL7-R2	19.98		20.35	19.59	20.64	19.4		orf19.4463-R2	13.65	20.72	13.35	20.82	13.45	19.3
orf19.654-R3		18.88	12.17	19.21	12.39	18.09		orf19.6660-R3	20.42	20.14	21.13	20.25	20.7	19.54		GAL7-R3	20.37	19.73	20.3		20.96	19.48		orf19.4463-R3	13.27	20.63	13	21.02	13.13	19.44
Test gene								Test gene								Test gene								Test gene
orf19.654-R1		19.76	11.6	19.98	13.11	18.06		orf19.6660-R1	20.58		21.26	20.26		19.6		GAL7-R1	20.03		20.42			19.34		orf19.4463-R1	13.99	20.73	13.34	20.74	13.85	19.29
orf19.654-R2	12.73	19.15	11.3	19.48	12.62	18.11		orf19.6660-R2	20.69	19.96	20.87	19.84	20.58	19.39		GAL7-R2	20.14	19.61	20.36	19.08	20.56	19.24		orf19.4463-R2	14.06	21.67	13.02	20.99	13.32	18.99
orf19.654-R3	13.2	18.96	10.89	19.06	11.82	18.02		orf19.6660-R3	20.54	19.79	20.92	20.21	20.67	19.25		GAL7-R3	20.01	19.38	20.57	19.33	20.25	19.35		orf19.4463-R3	13.53	20.15	13	20.84	12.73	19.36

## Sheet: Figure S7
Figure S7	Ct values of technical triplicates
		ACT1	RME1			ACT1	RME1
	SC5314_replicate_1	16.48	20.5		SC5314_replicate_1	16.05	19.75
	SC5314_replicate_1	16.86	20.52		SC5314_replicate_1	15.88	19.67
	SC5314_replicate_1	16.64	20.62		SC5314_replicate_1	15.81	19.68
	SC5314_replicate_2	16.64	20.12		SC5314_replicate_2	15.5	18.86
	SC5314_replicate_2	16.55	20.35		SC5314_replicate_2	15.42	18.89
	SC5314_replicate_2	16.65	20.28		SC5314_replicate_2	15.44	18.92
	SC5314_SFL1_OE_replicate_1	16.49	16.56		SC5314_sfl1_replicate_1	16.17	19.71
	SC5314_SFL1_OE_replicate_1	16.55	16.62		SC5314_sfl1_replicate_1	16.48	19.65
	SC5314_SFL1_OE_replicate_1	16.56	16.78		SC5314_sfl1_replicate_1	16.23	19.59
	SC5314_SFL1_OE_replicate_2	16.81	16.91		SC5314_sfl1_replicate_2	15.8	19.52
	SC5314_SFL1_OE_replicate_2	16.87	16.77		SC5314_sfl1_replicate_2	15.82	19.39
	SC5314_SFL1_OE_replicate_2	16.78	16.88		SC5314_sfl1_replicate_2	15.52	19.45
	SC5314_NDT80_OE_replicate_1	16.91	20.93		SC5314_ndt80_replicate_1	16.03	18.45
	SC5314_NDT80_OE_replicate_1	16.79	20.64		SC5314_ndt80_replicate_1	15.95	18.33
	SC5314_NDT80_OE_replicate_1	16.86	20.86		SC5314_ndt80_replicate_1	16.03	18.58
	SC5314_NDT80_OE_replicate_2	16.92	20.71		SC5314_ndt80_replicate_2	16.03	18.11
	SC5314_NDT80_OE_replicate_2	16.82	20.98		SC5314_ndt80_replicate_2	15.94	17.88
	SC5314_NDT80_OE_replicate_2	16.88	20.95		SC5314_ndt80_replicate_2	15.98	18.24
	CEC2018_replicate_1	16.84	21.51		CEC2018_replicate_1	16.07	20.56
	CEC2018_replicate_1	16.83	21.27		CEC2018_replicate_1	16.12	20.64
	CEC2018_replicate_1	16.83	21.18		CEC2018_replicate_1	16.07	20.41
	CEC2018_replicate_2	16.93	21.57		CEC2018_replicate_2	16.68	21.31
	CEC2018_replicate_2	16.75	21.44		CEC2018_replicate_2	16.52	21.35
	CEC2018_replicate_2	16.8	21.35		CEC2018_replicate_2	16.65	21.47
	CEC2018_SFL1_OE_replicate_1	17.18	18.29		CEC2018_sfl1_replicate_1	17.36	21.91
	CEC2018_SFL1_OE_replicate_1	17.14	18.21		CEC2018_sfl1_replicate_1	17.2	21.85
	CEC2018_SFL1_OE_replicate_1	17.24	18.02		CEC2018_sfl1_replicate_1	17.32	22.13
	CEC2018_SFL1_OE_replicate_2	16.76	18.14		CEC2018_sfl1_replicate_2	17.41	22.28
	CEC2018_SFL1_OE_replicate_2	16.77	18.13		CEC2018_sfl1_replicate_2	17.44	22.1
	CEC2018_SFL1_OE_replicate_2	16.73	18.06		CEC2018_sfl1_replicate_2	17.42	22.19
	CEC2018_NDT80_OE_replicate_1	16.51	17.97		CEC2018_ndt80_replicate_1	17.14	19.64
	CEC2018_NDT80_OE_replicate_1	16.65	17.98		CEC2018_ndt80_replicate_1	17.07	19.63
	CEC2018_NDT80_OE_replicate_1	16.66	17.97		CEC2018_ndt80_replicate_1	17.19	19.72
	CEC2018_NDT80_OE_replicate_2	16.71	18.1		CEC2018_ndt80_replicate_2	17.2	19.13
	CEC2018_NDT80_OE_replicate_2	16.72	17.85		CEC2018_ndt80_replicate_2	17.06	19.39
	CEC2018_NDT80_OE_replicate_2	16.8	17.98		CEC2018_ndt80_replicate_2	17.14	19.44

## Sheet: Figure S8
Figure S8	Ct values of technical triplicates
		ACT1	SFL1	NRG1
	SC5314_replicate_1	15.79	19.65	14.92
	SC5314_replicate_1	15.56	19.64	14.88
	SC5314_replicate_1	15.84	19.58	15
	SC5314_replicate_2	15.84	19.39	14.72
	SC5314_replicate_2	15.5	19.38	14.85
	SC5314_replicate_2	15.48	19.28	15.87
	CEC1424_replicate_1	15.65	18.98	15.24
	CEC1424_replicate_1	15.56	18.96	15.41
	CEC1424_replicate_1	15.53	19.14	15.54
	CEC1424_replicate_2	15.93	18.51	15.07
	CEC1424_replicate_2	16.01	18.2	14.8
	CEC1424_replicate_2	15.93	18.41	14.78
	CEC1426_replicate_1	16.1	19.14	15.61
	CEC1426_replicate_1	16	19.13	15.71
	CEC1426_replicate_1	16.18	19.18	15.66
	CEC1426_replicate_2	16.02	18.45	14.71
	CEC1426_replicate_2	15.93	18.27	14.93
	CEC1426_replicate_2	15.94	18.17	15.17
	CEC2018_replicate_1	16.36	16.52	18
	CEC2018_replicate_1	16.3	16.56	18.13
	CEC2018_replicate_1	16.17	16.5	18.37
	CEC2018_replicate_2	16.55	16.73	18.39
	CEC2018_replicate_2	16.69	16.96	18.32
	CEC2018_replicate_2	16.58	16.8	18.69
	CEC3620_replicate_1	15.47	17.69	17.48
	CEC3620_replicate_1	15.42	17.67	17.6
	CEC3620_replicate_1	15.52	17.8	17.38
	CEC3620_replicate_2	15.51	17.25	17.09
	CEC3620_replicate_2	15.58	17.45	17.2
	CEC3620_replicate_2	15.52	17.29	16.99
